# Supplementary material for: Milk Exosome-Derived MicroRNA-2478 Suppresses Melanogenesis through the Akt-GSK3β Pathway
Source: Cells. 2021 Oct 22;10(11):2848. doi: 10.3390/cells10112848 (PMC8616206; doi:10.3390/cells10112848)
Supplement: Supplementary file 1 [file cells-10-02848-s001.zip]

Archive with 1 entries (1 files):
- cells-1420546-supplementary.pdf
